# Supplementary material for: Prefrontal reinstatement of contextual task demand is predicted by separable hippocampal patterns
Source: Nat Commun. 2020 Apr 28;11:2053. doi: 10.1038/s41467-020-15928-z (PMC7188806; doi:10.1038/s41467-020-15928-z)
Supplement: Supplementary file 4 — Source Data [file 41467_2020_15928_MOESM4_ESM.xlsx]

## Sheet: Fig. 3
Fig. 3B						Fig. 3C
0.922078	0.87013	0.961039	0.87013	0.894737		6.87659	6.90719	6.85648	6.93581	6.95644
0.987013	0.987013	0.948052	0.974026	0.947368		6.89716	6.88402	6.95135	6.97543	7.02496
0.896104	0.948052	0.922078	0.883117	0.934211		6.89641	6.88946	6.88359	6.93587	6.91082
0.935065	0.961039	0.961039	0.948052	0.973684		6.91646	6.92036	6.9155	6.96685	6.96852
0.948052	0.948052	0.948052	0.961039	0.921053		6.88135	6.80115	6.91094	6.87311	6.91385
0.844156	0.935065	0.922078	0.935065	0.881579		6.955	6.94219	6.93442	7.0172	7.02448
0.974026	0.974026	0.87013	0.844156	0.907895		7.02825	6.99648	7.15643	7.11761	7.23371
0.714286	0.857143	0.883117	0.766234	0.710526		7.13078	7.07281	7.08878	7.08482	7.12792
1	0.961039	0.987013	0.935065	0.947368		7.0452	6.98218	7.0597	7.12885	7.17372
0.948052	0.948052	0.883117	0.974026	0.868421		7.00545	6.9982	7.09135	7.02993	7.0859
0.961039	0.935065	0.961039	0.922078	0.934211		6.95094	6.9689	6.9602	6.9361	6.99739
0.896104	0.896104	0.74026	0.792208	0.815789		7.10917	7.09766	7.10598	7.12174	7.23414
0.974026	0.935065	0.948052	0.922078	0.868421		6.90488	6.92987	6.93079	6.94643	6.96515
0.948052	0.974026	0.987013	0.935065	0.921053		7.03128	7.02726	7.01401	7.07196	7.03968
0.779221	0.779221	0.844156	0.727273	0.75		7.16435	7.19268	7.15429	7.17358	7.2466
0.61039	0.727273	0.714286	0.688312	0.723684		6.98875	6.94725	6.94045	7.01747	7.04879
0.961039	0.974026	0.961039	0.961039	0.947368		7.03235	6.95635	7.01503	7.08771	7.11018
0.974026	0.935065	0.948052	0.896104	0.947368		7.13242	6.99684	7.04087	7.03896	7.0588
0.922078	0.935065	0.922078	0.909091	0.921053		7.01601	7.1115	7.09838	7.1535	7.16242
0.961039	0.961039	0.961039	0.974026	0.973684		6.92322	6.83672	6.96206	6.86845	6.97893
0.675325	0.636364	0.688312	0.74026	0.526316		7.68981	7.69123	7.68603	7.67313	7.67816
0.922078	0.883117	0.896104	0.87013	0.868421		7.07148	6.97753	7.08396	6.9843	7.06076
0.987013	0.909091	0.922078	0.922078	0.855263		6.99684	7.07637	6.99972	7.02752	7.00834
0.818182	0.805195	0.753247	0.753247	0.75		7.12435	7.091	7.08445	7.16716	7.14219
0.948052	0.948052	0.974026	0.883117	0.894737		7.11195	7.01104	7.0151	7.16072	7.0749
0.935065	0.883117	0.844156	0.831169	0.789474		7.04367	6.99304	6.99726	7.13086	7.02441
0.961039	0.883117	0.87013	0.883117	0.815789		7.06967	7.07131	7.15109	7.16059	7.20824
0.974026	0.948052	0.961039	0.974026	0.947368		6.99175	7.01112	6.98392	7.03011	7.02969
0.961039	0.987013	0.987013	0.974026	0.973684		6.85203	6.8774	6.86427	6.93866	6.87591
0.948052	0.909091	0.922078	0.883117	0.881579		6.91433	6.91977	6.94481	6.94968	6.97285
0.922078	0.883117	0.948052	0.87013	0.815789		7.12177	7.05996	7.12299	7.09127	7.19421
0.922078	0.857143	0.909091	0.844156	0.907895		7.0482	6.99925	7.00743	7.05911	7.02274
0.883117	0.909091	0.883117	0.883117	0.855263		7.14919	7.09222	7.13779	7.15234	7.17218

## Sheet: Fig. 4
Fig. 4C, middle column							Fig. 4C, right column
0.0145882	0.017076	0.00942549	0.00570611	0.014031	0.0136067		6.88956	6.87314	6.88755	6.93828	6.94022	6.90776	6.88653	6.8773	6.83733	6.86693
0.0134168	0.0149649	0.0216514	0.0133234	0.0127116	0.0171823		6.93731	6.84482	6.83518	6.92756	6.80128	6.93146	7.01302	6.94216	6.91771	6.89061
0.0210569	0.0178659	0.0206539	0.0217138	0.0177125	0.0158148		6.89264	6.93877	6.88449	6.80017	6.85857	6.91615	6.87779	6.83572	6.86588	6.90875
0.00544108	0.005656	-0.00182469	-0.00461898	0.00157965	0.00479974		6.92212	6.8875	6.928	6.8977	6.87936	6.88959	6.85541	6.8773	6.91771	6.89264
0.0144097	0.015807	0.0209125	0.0188451	0.0187192	0.01245		6.80681	6.7765	6.7901	6.85646	6.77992	6.91374	6.97541	6.93387	6.87729	6.8829
-0.0045117	-0.0132035	0.0064348	0.00191565	0.00773522	0.00763746		6.91771	6.92166	6.9187	6.92067	6.94645	6.98007	7.02909	6.89303	6.90073	7.00216
0.0045415	0.00246535	-9.01774e-05	-0.00536623	0.00489011	0.00565598		7.01481	7.0184	7.02108	6.9489	6.96697	7.1309	7.20934	7.22984	7.19143	7.14586
0.00338265	-0.00125045	0.007194	-0.000757706	0.0112658	0.00823455		7.13648	7.03703	7.01302	7.08674	7.10075	7.1542	7.05488	7.16424	6.96223	7.00307
0.0119147	0.00623603	0.00420481	0.000691638	0.00653902	0.00783361		7.10168	7.03171	7.09711	6.96862	6.95607	7.04752	7.08087	7.08255	7.16317	7.01212
0.00375748	0.00686044	-0.00167413	-0.00468884	-0.000133534	0.00228176		6.9976	7.06816	6.95985	7.07874	6.98564	7.0527	7.03174	7.03086	7.05359	6.98286
0.0138878	0.0115401	0.0173527	0.0165635	0.0156761	0.0211407		6.8977	6.92756	6.85641	6.88038	6.8721	6.96362	6.97821	6.96504	6.97774	6.95655
0.00320609	0.00531718	-0.000531864	-0.00300593	-0.00241993	0.0019044		7.02997	7.21524	7.1624	7.01212	7.11721	7.02589	7.04792	7.11233	7.1624	7.11151
0.0042627	0.00080436	0.0131705	0.00680705	0.0124784	0.0101821		6.8638	6.88653	6.96508	6.87213	6.9236	6.91322	6.93046	6.90425	6.89517	6.93391
0.0137355	0.00957576	0.0166708	0.00698226	0.00681398	0.0101619		7.06599	7.00841	6.99163	7.04054	7.01212	6.94601	6.97723	7.00122	6.95273	6.95845
0.0102582	0.00797961	0.00202152	0.00688712	0.00629556	0.00505999		7.07742	7.15968	6.9985	7.09172	7.06987	7.22766	7.2563	7.32581	7.24386	7.16469
0.0207563	0.017531	0.0136548	0.00670712	-0.00170536	0.00943678		7.06476	6.83518	6.94022	6.95845	6.79459	7.05359	6.92067	6.97583	6.87005	7.02017
0.0213764	0.0217234	0.0184065	0.0105667	0.0124123	0.0168973		6.94698	7.06476	6.97541	6.96602	6.9824	7.08506	7.11802	7.03615	6.99393	7.12161
0.0139817	0.0179132	0.00967532	0.0102514	0.00934701	0.00957804		6.97447	7.01257	7.06555	6.97914	6.9786	7.01212	7.00352	7.00714	6.99393	6.9824
0.0156889	0.0129185	0.00954938	0.00503329	0.00474473	0.00735339		7.04403	7.01751	7.04403	7.02643	7.00261	7.19305	7.18614	7.0775	7.09091	7.07412
0.00431182	-0.00143142	0.00676813	0.0102789	0.00582516	0.00740897		6.81454	6.86484	6.81996	6.83249	6.86641	6.89163	6.93147	6.90776	6.9236	6.8936
0.0165884	0.00810962	0.00107053	-0.00638976	0.0122232	0.00732669		7.69096	7.68041	7.67833	7.68018	7.68662	7.68708	7.68891	7.69621	7.70165	7.688
0.00305086	0.0130176	-0.00342324	-0.00649134	-0.00101326	-0.00044374		6.97588	6.95272	6.97588	6.96413	7.00941	7.03966	6.94022	7.06476	6.93863	6.99941
0.00516433	0.00341255	0.00687915	0.0133777	0.00982633	0.0103236		6.87523	6.96979	6.91672	6.92018	6.92411	7.08799	7.00414	6.86995	7.08253	6.95559
0.00245412	0.00586462	0.00723436	-0.00131794	0.00177072	0.00625905		7.05357	7.08632	7.00578	7.11639	7.08841	7.15535	7.08795	7.10945	7.13325	6.98749
0.0139824	0.0088751	0.0162223	0.0104212	0.00842714	0.0168532		7.0184	7.0639	6.9976	7.03086	6.9985	7.00939	7.04445	7.03878	7.14677	7.00307
0.00590394	0.00331417	0.0113629	0.0215793	0.0121588	0.00988461		7.03701	7.04786	6.97028	6.99664	6.92264	6.98934	7.11639	6.98564	6.94022	6.94601
-0.00354382	-0.00739016	0.00790818	0.0041346	-0.00452849	0.00379373		7.06133	7.06133	7.07327	7.18235	7.1554	7.07665	7.14125	7.17448	7.19818	7.08674
0.0114322	0.0139886	0.00685839	0.00589376	-0.00831865	0.00255257		7.00033	6.99118	7.08506	6.98934	6.92505	6.94022	6.9344	6.89163	6.96082	6.94119
0.00428311	0.000714289	-0.00488457	-0.00203313	0.00773465	0.0025176		6.80017	6.79905	6.78332	6.82383	6.83518	6.87471	6.86953	6.88295	6.87523	6.87626
0.0168139	0.0167991	0.0158915	0.0136385	0.010131	0.0113448		6.88857	6.91075	6.96697	6.95273	6.93	6.92166	6.85118	6.98841	6.93586	6.86328
0.0171952	0.0129253	0.0147658	0.00884215	0.0160882	0.020292		6.9796	7.03085	7.13966	7.06176	7.0282	7.22694	7.1333	7.10291	7.14239	7.15266
0.0167009	0.00159241	0.00832149	-0.00808728	0.0124186	-0.00316452		7.02198	7.02731	6.9575	6.99302	6.95687	7.09758	7.04839	7.00033	7.03527	6.99851
-0.0150828	-0.0121588	-0.00625105	-0.0095829	-0.00288383	-0.00267256		6.97541	6.98472	7.0282	6.90675	6.92202	7.04541	7.07873	7.0579	7.29777	7.17089
Fig. 4D, middle column							Fig. 4D, right column
0.0177634	0.0222773	0.0303469	0.0279876	0.0169461	0.0204106		6.93775	7.01194	6.8873	6.92287	6.89906	6.91166	6.89907	6.85918	6.89257	6.87951
0.0300507	0.0174402	0.0340037	0.0303123	0.027057	0.0272401		6.91545	6.92629	6.86459	6.89446	6.88671	6.99146	6.94269	6.9628	6.95818	6.99404
0.0120168	0.00790333	0.0186059	0.0182277	0.0126891	0.0154464		6.88526	6.88716	6.94956	6.90627	6.88429	6.90788	6.91688	6.92868	6.86749	6.87054
-0.00188569	0.00122755	0.00520992	0.0034202	-0.00552413	0.00131266		6.89898	6.88314	6.9073	6.97752	7.01201	6.94274	6.94594	6.89211	6.97002	6.90977
0.0184151	0.0232662	0.00866196	0.00652969	0.00858506	0.00794302		6.81524	6.76457	6.82067	6.79949	6.83129	6.90697	6.91603	6.88882	6.9551	6.92741
0.00958335	0.000307508	0.00770401	0.00939063	0.00276499	0.00215622		6.95321	6.96804	7.01521	6.90452	6.94773	7.01169	6.92099	7.05043	6.91154	7.05971
0.00304973	0.00270638	0.0102564	0.0170253	-0.00176498	0.00615663		7.04086	7.03963	7.00844	7.09474	6.96189	7.15495	7.23707	7.22815	7.15777	7.22579
-0.00476467	-0.00571635	0.00594685	-0.00511672	0.00158485	-0.000129031		7.0734	7.0658	7.11793	7.0801	7.10266	7.08018	7.06861	7.10884	7.07749	7.09007
0.0154774	0.0163453	0.0220575	0.0209994	0.0196553	0.0195356		7.01975	7.05332	7.06673	7.00374	7.02482	7.12507	7.10411	7.09664	7.04392	7.11567
0.00549179	0.0098288	-0.00260181	-0.00074546	-0.00278093	-0.000845209		6.9666	7.01499	6.97832	7.07061	7.05468	7.07676	7.05027	7.11474	7.03434	7.03411
0.0151288	0.00956019	0.0144043	0.0138544	0.00982242	0.0141575		6.89857	6.92076	6.93288	6.88908	6.88999	6.96615	6.98568	6.99012	6.98283	7.04252
-0.000694768	-0.00723067	0.00308458	-0.00887719	0.00643934	0.00858045		7.19589	7.05355	7.16903	7.12574	7.13495	7.21436	7.14985	7.14987	7.0995	7.08887
0.0282471	0.0146928	0.0254574	0.0169276	0.015758	0.018838		6.95486	6.95922	6.90236	6.95938	6.93363	6.93395	6.88797	6.94526	6.98296	6.97816
0.0135908	0.0143328	0.0210124	0.0181069	0.0154144	0.0174848		7.1104	6.99475	7.04564	7.02033	7.09116	6.98593	7.02994	7.02069	6.97383	7.02433
0.0188933	0.018018	0.012104	0.00482271	0.00644009	0.00951061		7.12468	7.16142	7.06225	7.10941	7.14202	7.33169	7.23125	7.23407	7.26829	7.1674
0.00493129	0.00037201	-0.00298169	-0.00582023	-0.00392638	0.00936799		6.92199	6.86103	6.95441	6.93473	6.99107	7.0367	6.97316	6.9794	7.01174	7.02417
0.0149898	0.0175373	0.0101982	0.0146425	0.0113695	0.0158244		6.9589	7.04326	6.97663	7.02151	7.00647	7.08445	7.12796	7.08209	7.0886	7.06098
0.011979	0.0118018	0.0104925	0.00544992	0.00630716	0.00618041		7.04422	7.02749	7.03809	7.03569	6.99202	7.00064	7.05173	7.08756	7.06755	6.99424
0.0221541	0.0188045	0.0195993	0.018375	0.0194313	0.0198331		7.07928	7.03025	7.03248	7.08708	7.05266	7.14015	7.17815	7.20679	7.14286	7.1818
0.00156558	-0.00127322	0.00146769	-0.00484569	0.00537151	0.00350366		6.88026	6.82428	6.88609	6.85796	6.90515	6.94393	6.88552	6.95191	6.89727	7.00963
0.00868899	0.0100589	0.0104016	0.0156219	0.00613673	0.00501469		7.67798	7.68309	7.68789	7.67644	7.68749	7.69168	7.69003	7.69453	7.68868	7.68776
0.00195907	0.00570872	0.00485326	0.0120773	0.00307441	0.000144781		6.98447	7.005	6.99275	6.98799	7.04374	7.03545	7.1037	6.92728	7.04313	6.98795
0.00469605	0.00991397	0.00199844	-0.00489691	0.00460276	0.00322455		6.92851	6.95763	6.94684	6.98128	6.97738	7.034	7.05429	7.12846	6.98899	7.01874
0.0106229	0.00398913	0.00838952	0.00687928	0.0062536	0.000683908		7.03685	7.12127	7.04653	7.10974	7.20343	7.12805	7.11637	7.14172	7.11016	7.11919
0.00281024	0.00399134	0.00931148	0.00892194	-0.000811849	0.00534667		7.00902	7.06221	7.0619	6.99645	7.08602	7.12027	7.09885	7.07996	7.0429	7.02339
-0.00255906	-0.00423184	0.000158029	-0.00160988	-0.00319007	0.00532506		7.09462	7.05271	7.05256	6.94878	6.9647	6.96931	7.04072	7.00923	7.04489	7.14675
0.00361572	0.00834507	0.0108834	-0.00114819	-0.00268351	0.00773969		7.17126	7.1711	7.12297	7.06489	7.13943	7.15331	7.16803	7.16947	7.248	7.15809
0.0118408	0.0082909	0.00672839	-0.0045659	0.00884514	0.00311165		6.98351	7.03911	7.0042	7.00266	7.01375	6.98794	6.97882	7.01315	6.95055	6.94901
0.0164271	0.00818251	0.0055672	0.00749639	0.0145815	0.00914423		6.81905	6.8397	6.82643	6.83024	6.80435	6.87752	6.90367	6.8545	6.91891	6.92024
0.0255317	0.0234812	0.033856	0.0277955	0.0134312	0.0199453		6.96435	6.94106	6.89533	6.97039	6.92602	6.95628	6.97142	6.96139	6.94144	6.93294
0.0135046	0.0178032	0.0140685	0.013313	0.0164755	0.0184429		7.05368	7.07942	7.19054	7.04172	7.04186	7.10445	7.11409	7.12557	7.20555	7.20685
0.0125581	-0.00625485	0.0117274	0.0289505	-0.00375434	-0.00700698		7.08124	7.06249	6.97666	7.00862	6.92169	7.03362	7.05433	6.99419	7.08994	7.03643
0.00904997	0.00329882	-0.00174318	-0.00264634	0.00618727	0.00396809		6.98607	7.02578	7.06951	6.93868	7.13172	7.18335	7.09524	7.24429	7.15492	7.15515
Fig. 4E, middle column							Fig. 4E, right column
0.0254272	0.0144924	0.0251254	0.0158223	0.0218202	0.0304192		6.9335	6.96669	6.90329	6.91981	6.93779	6.87024	6.88135	6.94093	6.85431	6.89422
0.0248874	0.0226238	0.016294	0.0134392	0.00751789	0.0099358		6.88459	6.88488	6.91407	6.94091	6.86305	6.96459	6.99678	6.97311	6.97181	6.9438
0.0123651	0.00197124	0.00809876	-0.00580105	0.0113672	0.0173448		6.90168	6.87903	6.90979	6.91979	6.90191	6.91898	6.88941	6.87747	6.90228	6.90474
-0.00396101	0.0103281	0.000568951	0.00217967	0.00807982	0.00785299		6.94152	6.95496	6.93351	6.94465	6.89912	6.92829	6.9123	6.96418	6.93024	6.92556
0.00670693	0.00977984	0.00424141	0.00892681	0.00309334	0.00976066		6.7943	6.80359	6.81512	6.81371	6.80387	6.92865	6.92073	6.8817	6.9274	6.93485
-0.00279266	-0.0090825	0.0199153	0.00767915	-0.00675516	-0.00389651		6.95424	7.02358	6.96315	6.92564	6.92051	7.01263	6.99593	7.06948	6.95412	6.91587
0.0353255	0.0288751	0.0209621	-0.00156376	0.0073947	0.0236282		7.09319	7.0805	6.99397	6.97571	7.00218	7.19278	7.12442	7.2052	7.26925	7.21145
0.0110439	0.0043539	0.00932328	0.0126747	0.00939876	0.0194392		7.13808	7.06723	7.09564	7.1074	7.0271	7.10235	7.08244	7.05809	7.05632	7.1277
0.0700302	0.0587565	0.0587999	0.0535114	0.0673621	0.0614018		7.11565	7.08015	7.01953	6.94914	7.00069	7.1109	7.10547	7.12705	7.05138	7.09061
-0.00582242	-0.00702506	0.00129215	-0.0133311	-0.00732904	0.00185456		7.02792	6.96198	7.0101	7.02791	7.05472	7.06034	7.06167	7.07996	7.07907	7.02979
0.0249472	0.0170403	0.0293176	0.0232106	0.0278909	0.0246542		6.9143	6.89393	6.9301	6.91414	6.87927	6.97599	7.00339	7.00194	6.98467	6.99933
0.00863599	0.0114507	0.0263508	0.0332039	0.00884637	0.0132908		7.11308	7.09031	7.18993	7.17346	7.11237	7.16636	7.14701	7.20333	7.05677	7.13141
0.0237477	0.0375847	0.0174682	0.0150213	0.0234801	0.0209848		6.96186	6.92627	6.90681	6.95699	6.95852	6.94985	6.99715	6.93441	6.93088	6.91601
0.0310065	0.018564	0.034852	0.0269323	0.0280806	0.0401097		7.1214	7.03902	7.03645	7.00012	7.06344	6.99795	6.97527	6.98749	7.01252	7.06431
0.0218973	0.0249053	0.0139005	0.00977842	0.017096	0.0228216		7.11681	7.06534	7.16712	7.07991	7.17195	7.25438	7.26108	7.252	7.22851	7.23969
0.0637542	0.057137	0.055023	0.0565096	0.0413435	0.0398729		6.96056	6.86138	6.99964	6.92223	6.91943	7.04362	7.05171	7.03546	6.93304	6.96102
0.0352106	0.0440965	0.037196	0.0397297	0.0341679	0.0388376		6.9696	6.93911	6.99698	7.07868	7.02296	7.12371	7.09898	7.02774	7.12433	7.06962
0.026643	0.0256956	0.0218785	0.0248738	0.02011	0.0216163		7.04172	7.0136	7.04261	7.01715	7.02244	7.04631	7.06028	7.05661	7.02279	7.01411
0.0261681	0.0126176	0.0136386	0.00959464	0.0163607	0.0206819		7.08417	7.04188	7.03249	7.02015	7.10485	7.19619	7.16628	7.1767	7.17489	7.13346
0.0150153	0.00171975	0.00702118	0.00589639	0.00268278	0.0131472		6.90922	6.84608	6.87073	6.86335	6.86339	7.00667	6.85235	6.95492	6.94385	6.92938
0.0310885	0.0436476	0.0158981	0.0259996	0.0152872	0.0224999		7.67175	7.68015	7.6875	7.68141	7.69271	7.69126	7.69811	7.69252	7.68504	7.68574
0.0041072	-0.00120208	-0.000617218	0.00573905	0.0103516	0.00479535		6.98465	6.99131	7.05349	6.98714	6.99535	7.08578	6.97318	7.01	7.07344	6.95501
0.0364732	0.0323216	0.0335044	0.0271476	0.0176403	0.0294614		6.9773	6.99443	6.88818	6.98579	6.94491	7.05806	7.05275	7.0814	7.00329	7.02939
0.0111103	0.0135032	0.0144551	0.012309	0.00551748	0.0171472		7.12133	7.10029	7.05078	7.11786	7.12399	7.13624	7.1437	7.11982	7.10085	7.11465
0.014525	0.00935371	0.00748837	0.010639	0.0095917	0.0128185		7.03411	7.02235	7.0913	7.06801	6.99623	7.05471	7.06123	7.02979	7.06592	7.15786
0.0150997	0.00793167	0.000872225	-0.0014739	-0.00172077	0.0116883		6.97145	7.03525	7.0812	7.01271	7.01529	7.04101	7.07828	6.98102	7.04531	7.06527
0.00331733	-0.0103261	0.0166345	0.0084559	-0.0054174	0.00786851		7.16526	7.09051	7.17578	7.07819	7.15993	7.22989	7.15339	7.18368	7.18324	7.14388
0.0207593	0.0248322	0.0354421	0.0291669	0.0270623	0.0311425		7.04013	7.03171	6.98953	6.97615	7.00542	6.99575	6.96651	7.00577	6.93749	6.97437
0.0535917	0.0542054	0.0456834	0.0427309	0.0453158	0.0505665		6.80889	6.84299	6.83009	6.82274	6.81507	6.9224	6.89371	6.89762	6.87966	6.88011
0.0372055	0.036277	0.0357796	0.0299544	0.0464818	0.0446584		6.9686	6.95108	6.9224	6.92932	6.92574	6.97157	6.97474	6.97613	6.91321	6.92654
0.027878	0.0426236	0.0275399	0.035059	0.033066	0.0342105		7.0166	7.08404	7.15504	7.08094	7.0706	7.18963	7.0767	7.07209	7.19853	7.21758
-0.000708359	-0.00490121	-0.0170531	-0.00417963	-0.00125817	-0.00220512		7.07127	7.01661	7.01769	6.99469	6.95524	7.09425	7.01342	6.99193	7.08518	7.01507
0.0194907	0.0114009	0.0217825	0.0293165	0.0185244	0.0165766		7.08055	6.94257	7.15195	7.0137	6.95652	7.15384	7.24454	7.22402	7.06847	7.13728
Fig. 4F, middle column							Fig. 4F, right column
0.0421188	0.026763	0.0391847	0.0356817	0.0409976	0.0497864		6.92181	6.93512	6.94503	6.97617	6.88482	6.89972	6.90012	6.89019	6.88813	6.86301
0.0213658	0.0147591	0.0221287	0.0244677	0.0204562	0.0251499		6.9147	6.90002	6.90954	6.90162	6.86163	6.95641	6.98526	6.94466	6.97199	6.99205
0.000119814	-0.00211945	0.00550251	0.0109265	0.00157116	-0.000342998		6.86051	6.87535	6.90959	6.92678	6.94178	6.94957	6.90937	6.86002	6.89231	6.88061
0.00671524	0.00200403	0.00192846	-0.00349708	-0.00721553	-0.000420006		6.9447	6.99541	6.8915	6.91904	6.92304	6.94664	6.93472	6.93996	6.92298	6.91629
0.0181353	0.0140278	0.000240619	0.00255446	0.00551697	0.00959756		6.81311	6.83186	6.80659	6.76146	6.81583	6.92563	6.93594	6.93134	6.89867	6.90127
0.00346409	-0.00767959	-0.00562794	-0.00887446	-0.00405059	0.00835161		6.98739	6.98083	6.92709	6.98192	6.90921	7.0037	7.01315	7.07401	6.95457	6.90174
-0.00336754	-0.0068166	0.00713595	-0.00678801	-0.000558862	0.00515674		7.01961	7.00346	7.05862	7.07034	6.99353	7.20079	7.20129	7.18964	7.17996	7.23233
0.00687927	-0.00487254	0.007669	0.00227795	-0.0104225	0.00952617		7.10658	7.04333	7.07829	7.06851	7.14572	7.08249	7.03765	7.13916	7.129	7.03436
0.033218	0.0232784	0.0211558	0.0146403	0.0197621	0.0169538		7.09114	7.00056	7.08379	6.98041	7.01008	7.15871	7.09724	7.07171	7.07155	7.0862
-0.0137303	0.00163984	-0.00670891	-0.022605	-0.00441704	-0.00987854		6.97923	7.06082	6.97466	7.01636	7.0536	7.07735	7.09307	7.02112	7.09467	7.024
0.0242448	0.0113492	0.0246569	0.0192839	0.0198208	0.0246797		6.89016	6.9164	6.91111	6.89104	6.9231	6.97897	6.9902	7.01142	7.02456	6.95832
-0.00184494	-0.0113715	0.00101525	0.00295698	0.00320821	0.00415202		7.21573	7.20615	7.09437	7.09325	7.06966	7.14887	7.10549	7.14342	7.17654	7.13336
0.0222727	0.0125415	0.0321312	0.0366408	0.00305175	0.00978739		6.90616	6.95808	6.96627	6.94752	6.93132	6.9162	6.92283	6.92699	7.02754	6.93474
0.0090527	0.0117767	0.00975345	0.00618719	0.00221815	0.00569314		7.09029	7.00851	7.05001	7.034	7.07952	7.03368	7.01492	7.00638	7.01394	6.96513
-0.00113961	0.0123512	0.0213955	0.00876487	0.00543604	0.0116409		7.11206	7.05138	7.18612	7.15824	7.0896	7.21081	7.23971	7.28007	7.27564	7.2335
0.0132485	-0.00743893	0.0268368	0.00916549	-0.00685082	-0.00106792		6.95154	7.02278	6.97189	6.9104	6.80663	7.04014	6.94615	6.98831	7.00382	7.04659
0.02898	0.0326665	0.0374147	0.0438902	0.033804	0.0270424		6.96132	7.0468	6.98783	6.97562	7.03622	7.02779	7.06315	7.16147	7.09349	7.09951
-0.0147664	-0.00683157	-0.0115224	-0.0184659	-0.0174941	-0.0124842		7.00687	7.03767	7.04271	7.00366	7.04659	6.98753	7.06235	7.05953	7.05906	7.03373
0.0229288	0.0235736	0.0125283	0.00555212	0.0135132	0.0131776		7.14565	7.08046	7.06506	7.00468	6.9835	7.12036	7.23712	7.16696	7.15097	7.17515
2.59275e-05	-0.00770687	0.00235466	-0.00325672	-0.0103641	0.00117531		6.82158	6.86847	6.93126	6.88214	6.85225	6.92522	6.98982	6.93103	6.88659	6.95342
0.00321145	0.00511154	0.0062499	0.0155747	0.0133424	0.00863871		7.68106	7.6857	7.6825	7.69125	7.67202	7.68718	7.69544	7.68935	7.68959	7.69112
-0.00262816	0.00554652	-0.000558403	-0.00919894	0.000647347	0.00517689		6.94194	7.00322	6.99391	7.04247	7.03193	7.02438	6.99426	7.07375	6.97465	7.02938
0.00948881	0.00635616	0.0197429	0.0153403	-0.00887291	0.00112824		6.98813	6.98744	6.96135	6.90606	6.94466	7.02454	7.04061	6.98034	7.11569	7.06507
0.0145913	-0.00145764	0.016587	0.020371	0.0133958	0.0199341		7.12163	7.14459	7.07669	7.06098	7.10665	7.14644	7.15965	7.10002	7.07335	7.13691
0.024245	0.0115433	0.0325511	0.0234345	0.0246053	0.0246078		7.05923	7.01491	7.00652	7.08085	7.05275	7.07561	7.07605	7.11053	7.08907	7.01682
-0.00395849	-0.00759321	-0.00656874	-0.0117436	-0.00977897	-0.00546872		6.97249	7.01178	7.00212	7.02794	7.10611	7.00699	7.07292	7.11882	6.99026	7.02191
0.00129077	-0.00798641	-0.00902359	-0.00499369	-0.010001	-0.00309645		7.15758	7.17818	7.09718	7.12955	7.10717	7.17373	7.20762	7.20806	7.18593	7.11883
0.00026831	0.0163874	0.00530617	0.0193718	0.00702738	0.00312316		7.03876	6.99358	6.98415	6.99972	7.02749	7.01847	6.95096	6.96389	6.97459	6.97321
0.00133936	0.00195403	-0.0026829	-0.0108889	0.000814989	-0.00106391		6.85009	6.84407	6.81975	6.81769	6.78817	6.89221	6.88223	6.88075	6.89635	6.9234
0.0244753	0.0202961	0.0288098	0.0223616	0.0142027	0.0229545		6.94303	6.93055	6.92049	6.94074	6.96385	6.95948	6.93698	6.96624	6.98085	6.92095
-0.0123396	0.00242703	-0.0128236	-0.0131319	0.00244309	0.00243217		7.08375	7.08773	7.10167	7.0828	7.05127	7.04259	7.12859	7.23741	7.14058	7.20931
0.00309191	0.0286432	-0.00783282	-0.0318762	0.00438347	-0.00179799		6.98063	6.91342	6.99522	7.15429	7.02138	7.04655	7.074	6.94856	7.06818	7.06937
0.00520938	0.00708841	-0.00511403	-0.000932301	-0.0112465	-0.00548951		6.9817	7.15494	7.04	6.97628	6.99374	7.1548	7.17143	7.24088	7.2259	7.03802

## Sheet: Fig. 5
Fig. 5C
BA 9-46d						BA i6-8						IFJP						BA7 PL
0.0702516	0.187114	-0.0327917	0.131886	-0.582471		-0.118546	0.150337	-0.124689	-0.116069	0.0272087		0.275021	0.00804523	-0.128762	-0.0142768	0.0632038		-0.0974912	-0.243146	0.0739381	0.0872838	-0.170941
-0.330609	0.137611	0.194183	0.111329	-0.132457		-0.25365	-0.0382476	0.0234003	0.13525	-0.208449		0.335663	-0.279632	0.0851766	-0.0426954	-0.289984		-0.190676	-0.0847391	0.0784576	-0.130127	-0.121058
0.0199761	0.136381	-0.259667	0.0866941	-0.174892		0.0271029	0.0943838	0.00129465	0.0761029	0.0821006		-0.0203819	-0.106257	0.192682	-0.511253	-0.093563		-0.044428	-0.0147187	-0.204325	0.211829	-0.265204
0.0234272	0.261265	-0.0328325	0.408696	-0.0399066		0.178905	-0.164584	-0.217118	0.0627314	-0.0130578		-0.104196	-0.0776338	0.0635472	-0.0538693	0.141176		-0.112262	-0.0992375	-0.046054	-0.0444756	0.249571
0.132549	-0.0872008	-0.0113653	-0.0685357	0.267493		0.156765	0.170554	-0.177432	0.0366179	-0.0132857		-0.181572	-0.0907262	-0.0134172	-0.421442	0.400807		0.148768	0.129393	-0.0358647	0.0227128	0.0705922
-0.21662	0.162591	0.0254009	-0.502209	0.318858		-0.0218587	0.00234829	0.151617	0.282444	0.0858144		-0.0594617	0.104139	0.0316733	0.23887	-0.0525662		0.0147845	0.185305	-0.263056	-0.076651	-0.104941
-0.327362	0.0714737	-0.23782	-0.0238153	0.31965		-0.171458	0.108036	-0.0998142	-0.0242968	0.201956		0.160624	0.103239	-0.0418264	0.210245	-0.0330372		0.106717	-0.175528	-0.0134722	0.0830769	0.12505
0.252598	0.2841	-0.0930498	-0.125122	0.00702246		0.137051	0.328499	-0.0808848	0.194708	0.00205266		0.069524	-0.149913	-0.126767	0.139895	0.336459		-0.213891	0.0578042	0.155932	0.0368845	0.147367
0.433067	-0.00811092	0.108523	0.270201	-0.332082		-0.045418	-0.24353	-0.0394347	0.0997466	0.39798		0.061201	-0.0840463	-0.143732	-0.44957	0.12741		0.103335	0.000884601	0.18356	0.0457603	0.138747
-0.0862657	0.33145	0.338852	-0.233465	-0.170845		0.109392	0.174711	-0.098327	-0.271198	0.0250076		-0.146176	0.145664	-0.142544	-0.256364	-0.299212		-0.0294459	0.15599	0.0897664	-0.0932254	0.127074
0.22441	0.118771	0.0231008	-0.298998	0.250651		-0.0584045	-0.217566	0.0952512	-0.161608	0.0673799		0.178004	0.0630873	-0.0548147	0.159386	0.346171		-0.0852633	0.0144864	-0.236688	-0.276579	0.233642
-0.16365	0.0932806	-0.14538	-0.0324079	0.207756		0.138827	-0.500152	0.307895	-0.205957	0.134686		0.0713509	-0.16253	0.116081	-0.157056	-0.210028		-0.350735	0.249375	-0.0810382	-0.333758	0.113159
0.118881	0.159151	0.280365	-0.0786917	0.243037		0.384965	0.0948805	-0.0663292	0.203484	-0.0604172		-0.131618	-0.0965117	-0.103658	-0.169736	0.0357676		0.448295	-0.0289774	-0.360591	0.184174	-0.0503139
0.175299	0.0970117	-0.315509	0.123955	-0.110127		-0.0113801	-0.0678585	0.275643	-0.0314271	-0.44817		-0.257986	0.00223002	0.0684682	-0.162274	-0.0223939		0.055789	-0.292081	0.178482	0.282163	-0.156157
-0.336296	-0.0493989	0.469607	-0.124739	0.200113		-0.134051	0.177844	0.0524631	-0.0961071	0.128111		0.0450197	0.0294612	0.196023	-0.254275	0.288985		0.119214	0.119013	-0.207111	0.126	0.0428723
0.186635	0.108163	-0.139689	-0.0241416	0.151517		-0.10377	-0.147126	0.298867	-0.0760671	-0.0439122		0.0148293	-0.101938	0.201221	-0.310641	0.522296		0.279225	-0.130166	0.138695	-0.0887484	0.0575161
0.16936	0.204027	-0.0260712	-0.0829772	0.303324		0.224591	-0.0578256	-0.125435	-0.122222	0.198765		0.0553534	-0.287306	-0.115776	-0.146893	0.151247		-0.0108745	-0.0963503	-0.0108018	0.264445	0.0263401
-0.19547	0.265032	0.226198	0.246359	0.247532		0.278673	-0.0600153	-0.154524	0.4838	-0.120942		0.0349226	0.0689095	-0.056382	0.276699	0.0256633		-0.250092	0.00356296	0.0362211	-0.191718	0.00687842
0.348106	-0.141529	-0.119645	0.370833	0.295137		0.13908	-0.264302	0.195814	0.105947	0.30436		-0.0153086	-0.00692845	-0.129641	0.00680002	-0.0945406		0.0415545	-0.0956582	-0.245023	-0.286834	-0.0151
-0.110656	0.126976	-0.311254	-0.177148	0.260687		-0.120331	-0.401081	0.109004	-0.369665	-0.297315		0.0637967	-0.0967178	0.134238	0.130277	0.0364661		0.252618	-0.228149	-0.254318	-0.3215	0.214138
-0.00256987	0.309937	0.0353737	0.0281931	0.265121		0.257347	0.00755116	0.121565	0.0202542	0.120522		-0.001209	0.0361577	0.0931592	0.0946361	-0.0583053		0.0977264	-0.256785	0.16367	-0.0412703	-0.051527
-0.254835	-0.28048	0.185866	-0.237248	-0.0175599		-0.00471786	-0.145671	0.181784	-0.0195685	0.0107756		0.0835045	0.373794	0.0343433	-0.0696095	-0.0875188		0.0921009	-0.0270979	0.00234061	0.300604	0.0332561
-0.0173232	0.142449	-0.0559491	-0.1062	0.243447		0.0884988	0.268842	-0.286822	-0.0506588	0.0978552		0.140664	0.203049	0.113483	-0.0276841	0.141352		-0.181727	-0.0125012	0.0480142	-0.328167	0.0570046
0.0724598	0.242866	-0.142123	-0.152679	0.347369		-0.129111	-0.135584	-0.072806	0.183616	0.282018		0.334913	0.00227891	0.0629665	0.03273	0.00552638		-0.231844	-0.168493	0.115987	0.303234	0.0728098
0.0836003	-0.0364962	-0.0908233	0.0775728	-0.0274741		0.0599954	0.175701	-0.122736	0.0670606	0.186337		-0.0611555	0.400335	0.177578	-0.121286	0.244629		0.160299	0.199293	-0.314093	0.0289538	-0.148043
-0.0357707	-0.0685084	-0.0984414	0.111112	0.0921344		-0.100015	0.0442167	0.0884029	0.0574322	0.0982378		-0.0662085	0.0869935	-0.165772	-0.237422	0.0337508		0.00833194	-0.227608	-0.0605625	-0.00683641	0.115176
0.262941	0.0941372	0.0883249	0.0681314	-0.2499		-0.41482	0.00859317	0.0463494	0.080116	-0.18572		-0.25348	0.112267	0.0417171	-0.193009	-0.351909		0.0433316	-0.0231781	0.0730878	-0.0337249	0.00480961
0.103876	-0.12521	-0.0989038	-0.10304	-0.0654974		-0.0979788	0.0264184	-0.0542278	0.0966243	-0.0799932		0.0308309	0.14469	-0.036932	-0.0642297	0.066284		-0.05579	0.0799404	0.0173048	0.260493	0.214637
-0.341604	0.153971	-0.332581	-0.0845429	-0.0902241		0.0374997	0.0516384	0.0782404	0.0963265	0.130273		-0.0984828	-0.0859877	-0.292469	0.187694	0.0774031		-0.145571	0.255882	-0.331307	-0.228798	-0.205564
-0.327578	0.153057	0.118163	0.190288	0.115409		-0.0224928	-0.30739	-0.152629	-0.170126	0.141637		-0.0680017	0.186138	-0.0109791	0.192539	-0.335704		0.0340805	0.141458	0.0898953	0.0157571	0.164804
0.22954	0.11649	0.239512	0.137094	-0.0232652		0.182497	-0.181653	0.161542	0.110341	-0.280176		-0.0923651	-0.0848329	0.0677669	-0.199899	-0.20985		-0.0290165	0.0935724	-0.227797	0.39789	-0.537827
0.290965	-0.202669	0.107674	0.330354	0.263263		0.200218	0.210224	0.000838614	1.09891	0.312389		-0.193579	0.0848476	0.0779126	6.03589	0.345305		0.370121	0.261509	-0.170113	-0.0468286	-0.159919
0.0550917	-0.236697	0.145592	-0.496962	0.494663		0.122734	0.128732	-0.216924	0.0734183	-0.0095267		0.206296	-0.116209	0.00166121	-0.111185	0.322163		0.0596266	-0.138729	0.296769	0.104277	-0.0241555
Fig. 5D left panel						Fig. 5D, right panel
-0.0219692	-0.0080788	-0.00841297	0.0111632	0.0190373		0.0248053	0.00670773	0.00838692	-0.00648303	-0.0416774
0.00588463	0.00827298	-0.00280048	0.013601	0.00863884		0.0158634	0.00255136	0.00166878	0.0141208	-0.000607342
-0.00241547	0.00563659	-0.0147459	0.00702364	0.0111192		0.00436285	-0.00318489	0.0100226	-0.00503835	0.000455866
-0.00761369	0.00929939	0.0033434	-0.00594924	0.0133465		0.000405446	0.00188416	0.00671841	-0.0079469	0.0113652
0.0105751	0.00271862	-0.0126494	0.00751992	-0.00191016		-0.00878013	-0.00382942	-0.000502973	0.0150755	0.00429108
0.00674179	-0.00287233	0.00559556	0.025961	0.0138223		0.00364227	-0.00576044	-0.00456195	0.0367646	0.0199269
0.0187062	-0.00849582	0.00125635	-0.00502466	0.0303436		-0.0167442	-0.00255564	0.0108918	0.043463	0.00173075
-0.0402978	0.035198	0.0309021	0.0210913	0.0140838		0.0199194	0.051186	-0.0389003	0.0158908	0.0128816
0.000822306	0.0141772	0.0198418	0.0242562	-0.00682223		0.0230903	-0.00103655	0.0283141	0.00294512	-0.00103768
-0.0144511	-0.0034336	0.00318923	-0.00039796	0.0128211		0.0107562	0.00251874	-0.0172176	0.0056224	-0.00395205
0.00388888	-0.0184929	0.00270295	0.0199008	0.0004611		-0.00336051	-0.00972474	0.0115095	-0.00977344	0.01981
-0.0090604	0.00563149	0.00665699	-0.00488048	0.00240908		-0.0233743	0.0135404	0.0200034	-0.0192699	0.00985701
-0.000649098	0.00182506	-0.00143169	0.0160874	0.0366148		0.0131366	-0.0218257	0.00625662	0.0237804	0.0310985
0.00582979	0.0227999	0.0152761	0.00211087	0.0107018		0.0270158	0.0118995	-0.00382994	0.00704309	0.0145901
0.00501103	0.0120575	0.0299367	0.00881687	-0.0338112		0.00500617	0.00033535	0.00771638	0.00291828	0.00603477
0.00254192	0.0217985	-0.00663045	0.0127158	0.0350882		0.0158271	0.00230135	-0.0107195	0.027067	0.0310382
-0.000757556	0.00803619	0.00204398	0.0196098	0.00607266		-0.00574222	0.008808	-0.00646988	0.0213313	0.0170779
-0.0222973	-0.00245817	0.00209124	0.00500653	-0.0119964		-0.015857	0.00785405	-0.0133064	-0.00855853	0.000213899
0.00546223	0.00256114	0.0203926	-0.00126252	0.0162328		0.00823165	-0.0155667	0.016428	0.00135957	0.0329337
-0.0101337	0.0171613	0.00521411	-0.00622062	0.00563173		-0.00940119	0.00113935	-0.00197073	0.00824692	0.0136385
-0.0046574	-0.0175492	0.0176348	0.00834169	0.0551988		-0.00546363	-0.00361834	0.0247785	0.0331419	0.0101303
0.0148428	0.00129522	-0.042247	0.00748961	-0.0195116		-0.00141125	-0.00547423	-0.00696366	0.00351012	-0.0277919
-0.0171551	-0.0164777	-0.00129046	0.0080223	-0.00180619		-0.0362214	0.00884009	0.0192164	-0.0198528	-0.000689393
-0.0153996	0.0017187	0.018223	0.00699219	0.00768375		-0.014203	-0.00763475	-0.000475742	0.0279394	0.0135922
0.0098651	0.00877489	0.0379911	-0.00609612	0.00696933		0.0125133	-0.0070575	0.0194768	0.0260799	0.00649185
-0.0102698	0.0021879	-0.00840205	-0.0161225	-0.018147		-0.0220823	-0.0135623	0.00376204	-0.0143589	-0.00451197
-0.0131865	-0.00136493	0.0104965	0.0302531	-0.0037717		0.0288236	-0.00816036	0.0204395	0.00148347	-0.0201597
0.00456877	-0.0093204	0.000930599	0.00177839	-0.00487518		0.00180632	-0.00887348	0.0052996	0.00119841	-0.00634868
0.0021851	0.00323516	-0.00996364	-0.0050723	0.00729324		-0.00524028	0.00379236	-0.0156638	-0.000511291	0.0153005
0.00387431	0.00103376	0.00419549	-0.000154086	0.0025346		-0.00135494	-0.0050003	-0.00399074	0.0114402	0.0103899
-0.0146412	0.00560093	0.0146896	0.0347626	0.00623173		-0.00908298	0.0101591	0.030306	0.00631618	0.00894538
0.0346954	0.0167657	0.050249	0.0207302	0.00863643		0.0238781	0.0279512	0.00124599	0.0579638	0.0269855
-0.000853549	0.00443892	0.0170002	-0.0104835	-0.00706682		-0.0149158	0.0104573	0.00246841	-0.00605465	0.0110799

## Sheet: Fig. S1
Left panel						Right panel
0.922078	0.87013	0.961039	0.87013	0.894737		-0.0299089	0.000689352	-0.0500241	0.0293044	0.0499392
0.987013	0.987013	0.948052	0.974026	0.947368		-0.0494205	-0.0625655	0.00476356	0.0288428	0.0783797
0.896104	0.948052	0.922078	0.883117	0.934211		-0.00681876	-0.0137679	-0.0196409	0.0326371	0.00759054
0.935065	0.961039	0.961039	0.948052	0.973684		-0.0210831	-0.0171758	-0.022035	0.0293102	0.0309838
0.948052	0.948052	0.948052	0.961039	0.921053		0.00527283	-0.0749271	0.0348605	-0.00297472	0.0377685
0.844156	0.935065	0.922078	0.935065	0.881579		-0.0196564	-0.0324661	-0.0402376	0.0425382	0.0498219
0.974026	0.974026	0.87013	0.844156	0.907895		-0.0782472	-0.110016	0.0499367	0.0111153	0.127211
0.714286	0.857143	0.883117	0.766234	0.710526		0.0297593	-0.0282112	-0.0122431	-0.0162037	0.0268988
1	0.961039	0.987013	0.935065	0.947368		-0.03273	-0.0957539	-0.0182278	0.0509174	0.0957942
0.948052	0.948052	0.883117	0.974026	0.868421		-0.0367158	-0.0439623	0.0491801	-0.0122345	0.0437326
0.961039	0.935065	0.961039	0.922078	0.934211		-0.0117624	0.00618952	-0.00250778	-0.0266052	0.0346858
0.896104	0.896104	0.74026	0.792208	0.815789		-0.0245671	-0.0360748	-0.0277557	-0.0119989	0.100396
0.974026	0.935065	0.948052	0.922078	0.868421		-0.0305474	-0.00554913	-0.00463191	0.0110044	0.0297241
0.948052	0.974026	0.987013	0.935065	0.921053		-0.00555708	-0.00957382	-0.0228313	0.0351231	0.0028392
0.779221	0.779221	0.844156	0.727273	0.75		-0.0219485	0.00638008	-0.0320106	-0.0127213	0.0603004
0.61039	0.727273	0.714286	0.688312	0.723684		0.00021337	-0.0412904	-0.048095	0.028925	0.060247
0.961039	0.974026	0.961039	0.961039	0.947368		-0.00797358	-0.0839717	-0.0252921	0.0473814	0.0698559
0.974026	0.935065	0.948052	0.896104	0.947368		0.0788429	-0.0567348	-0.0127093	-0.014617	0.00521827
0.922078	0.935065	0.922078	0.909091	0.921053		-0.0923488	0.00313825	-0.00998103	0.0451334	0.0540582
0.961039	0.961039	0.961039	0.974026	0.973684		0.00934684	-0.0771606	0.0481833	-0.0454258	0.0650563
0.675325	0.636364	0.688312	0.74026	0.526316		0.00614027	0.0075603	0.0023592	-0.0105442	-0.00551557
0.922078	0.883117	0.896104	0.87013	0.868421		0.0358784	-0.0580756	0.0483503	-0.0513057	0.0251526
0.987013	0.909091	0.922078	0.922078	0.855263		-0.0249184	0.054617	-0.0220388	0.00576075	-0.0134205
0.818182	0.805195	0.753247	0.753247	0.75		0.00251927	-0.0308288	-0.037384	0.0453306	0.0203629
0.948052	0.948052	0.974026	0.883117	0.894737		0.0372096	-0.0637045	-0.0596403	0.0859741	0.000161032
0.935065	0.883117	0.844156	0.831169	0.789474		0.00582264	-0.044807	-0.0405873	0.0930117	-0.0134401
0.961039	0.883117	0.87013	0.883117	0.815789		-0.0625091	-0.0608693	0.0189064	0.0284078	0.0760642
0.974026	0.948052	0.961039	0.974026	0.947368		-0.0175702	0.00180542	-0.0254015	0.0207928	0.0203734
0.961039	0.987013	0.987013	0.974026	0.973684		-0.0296252	-0.0042542	-0.0173834	0.057009	-0.00574616
0.948052	0.909091	0.922078	0.883117	0.881579		-0.0259588	-0.0205161	0.00452221	0.00939358	0.0325592
0.922078	0.883117	0.948052	0.87013	0.815789		0.00373233	-0.0580816	0.00494508	-0.0267689	0.0761732
0.922078	0.857143	0.909091	0.844156	0.907895		0.0208516	-0.0280933	-0.0199171	0.0317622	-0.00460339
0.883117	0.909091	0.883117	0.883117	0.855263		0.00844953	-0.0485246	-0.00295072	0.0115927	0.0314331

## Sheet: Fig. S2
See data in Fig. 4

## Sheet: Fig. S3
0.00901625	0.0171006
0.00682449	-0.00151338
0.00934431	0.00293405
0.0055042	0.00853341
0.00916857	0.00650523
0.000981093	0.00211339
0.00616246	-0.00126862
0.000987599	0.0055065
0.00974097	0.00753913
0.00510073	0.0100577
0.00643967	0.00593035
0.00594741	-0.00133681
0.00994737	0.00096565
0.00922955	0.000913929
0.00531754	0.008527
0.00476494	0.00327559
0.00994223	0.00575868
0.00595929	0.00648974
0.00746221	0.000104921
0.00245439	0.00197843
0.00482983	0.00291065
0.00663214	0.00276831
0.00609081	0.00390139
0.00955214	0.00330715
0.00390914	0.00728107
0.00795585	0.00363087
0.000502507	0.00492156
0.0128714	0.00544403
0.00910135	0.00744014
0.00796829	0.00226918
0.00493565	0.00314432
0.00173749	0.00610074
0.00179124	0.0013389

## Sheet: Fig. S4
Left panel			Right panel
0.0103995	0.00849575		0.00263042	0.00591429
0.00984549	0.00429681		0.000929528	0.00603987
0.00756489	0.00764987		0.00802255	0.00906462
0.00207838	0.00620453		-0.00650176	0.00550586
0.0109963	0.00817107		0.00530315	0.00867082
0.00743348	0.0021635		0.0045376	0.00217853
-0.00267447	0.00429799		0.00306233	0.00596797
0.009333	0.00440452		0.00128523	0.00407392
0.00485663	0.0064433		0.000872005	0.00611455
0.014066	0.0045886		-0.00164579	0.00294786
0.00608439	0.00561888		0.0054016	0.00552544
0.00394009	0.0035298		0.00119631	0.00498978
-0.00817106	0.00973752		0.00248738	0.0123691
0.00569655	0.00914259		0.0107761	0.0116112
0.00700989	0.00348296		0.00597613	0.00196975
0.00684366	0.00497784		-0.00201456	0.00548852
0.0118098	0.00552075		0.00337275	0.00544937
0.0109568	0.00707051		0.0074867	0.00724474
0.00686643	0.00475554		0.00467134	0.00615073
-0.00281923	0.00434584		-0.00187741	0.00505606
-0.00199018	0.0050017		0.0103452	0.00562902
0.0128423	0.000891904		-0.00334462	0.000328981
0.0139993	0.0063941		0.00774435	0.00714191
0.00667037	0.00320115		0.00197356	0.00316935
0.0116154	0.00231803		-0.00102028	0.000829123
0.0057017	0.000176855		0.00490953	-0.000859351
-0.00367819	0.00247816		0.00525413	0.00174514
0.010352	0.00731671		0.00948941	0.00787851
0.0125023	0.00816382		0.00650734	0.00838092
-0.000285617	0.00396686		0.00393328	0.00447616
0.00338757	0.00424536		-0.000167046	0.00457567
0.00103674	0.0020741		-0.000257715	0.000866111
0.00673864	0.00162765		0.00147292	0.00171428

## Sheet: Fig. S5
Left panel						Right panel
-0.0219692	-0.0080788	-0.00841297	0.0111632	0.0190373		0.0248053	0.00670773	0.00838692	-0.00648303	-0.0416774
0.00588463	0.00827298	-0.00280048	0.013601	0.00863884		0.0158634	0.00255136	0.00166878	0.0141208	-0.000607342
-0.00241547	0.00563659	-0.0147459	0.00702364	0.0111192		0.00436285	-0.00318489	0.0100226	-0.00503835	0.000455866
-0.00761369	0.00929939	0.0033434	-0.00594924	0.0133465		0.000405446	0.00188416	0.00671841	-0.0079469	0.0113652
0.0105751	0.00271862	-0.0126494	0.00751992	-0.00191016		-0.00878013	-0.00382942	-0.000502973	0.0150755	0.00429108
0.00674179	-0.00287233	0.00559556	0.025961	0.0138223		0.00364227	-0.00576044	-0.00456195	0.0367646	0.0199269
0.0187062	-0.00849582	0.00125635	-0.00502466	0.0303436		-0.0167442	-0.00255564	0.0108918	0.043463	0.00173075
-0.0402978	0.035198	0.0309021	0.0210913	0.0140838		0.0199194	0.051186	-0.0389003	0.0158908	0.0128816
0.000822306	0.0141772	0.0198418	0.0242562	-0.00682223		0.0230903	-0.00103655	0.0283141	0.00294512	-0.00103768
-0.0144511	-0.0034336	0.00318923	-0.00039796	0.0128211		0.0107562	0.00251874	-0.0172176	0.0056224	-0.00395205
0.00388888	-0.0184929	0.00270295	0.0199008	0.0004611		-0.00336051	-0.00972474	0.0115095	-0.00977344	0.01981
-0.0090604	0.00563149	0.00665699	-0.00488048	0.00240908		-0.0233743	0.0135404	0.0200034	-0.0192699	0.00985701
-0.000649098	0.00182506	-0.00143169	0.0160874	0.0366148		0.0131366	-0.0218257	0.00625662	0.0237804	0.0310985
0.00582979	0.0227999	0.0152761	0.00211087	0.0107018		0.0270158	0.0118995	-0.00382994	0.00704309	0.0145901
0.00501103	0.0120575	0.0299367	0.00881687	-0.0338112		0.00500617	0.00033535	0.00771638	0.00291828	0.00603477
0.00254192	0.0217985	-0.00663045	0.0127158	0.0350882		0.0158271	0.00230135	-0.0107195	0.027067	0.0310382
-0.000757556	0.00803619	0.00204398	0.0196098	0.00607266		-0.00574222	0.008808	-0.00646988	0.0213313	0.0170779
-0.0222973	-0.00245817	0.00209124	0.00500653	-0.0119964		-0.015857	0.00785405	-0.0133064	-0.00855853	0.000213899
0.00546223	0.00256114	0.0203926	-0.00126252	0.0162328		0.00823165	-0.0155667	0.016428	0.00135957	0.0329337
-0.0101337	0.0171613	0.00521411	-0.00622062	0.00563173		-0.00940119	0.00113935	-0.00197073	0.00824692	0.0136385
-0.0046574	-0.0175492	0.0176348	0.00834169	0.0551988		-0.00546363	-0.00361834	0.0247785	0.0331419	0.0101303
0.0148428	0.00129522	-0.042247	0.00748961	-0.0195116		-0.00141125	-0.00547423	-0.00696366	0.00351012	-0.0277919
-0.0171551	-0.0164777	-0.00129046	0.0080223	-0.00180619		-0.0362214	0.00884009	0.0192164	-0.0198528	-0.000689393
-0.0153996	0.0017187	0.018223	0.00699219	0.00768375		-0.014203	-0.00763475	-0.000475742	0.0279394	0.0135922
0.0098651	0.00877489	0.0379911	-0.00609612	0.00696933		0.0125133	-0.0070575	0.0194768	0.0260799	0.00649185
-0.0102698	0.0021879	-0.00840205	-0.0161225	-0.018147		-0.0220823	-0.0135623	0.00376204	-0.0143589	-0.00451197
-0.0131865	-0.00136493	0.0104965	0.0302531	-0.0037717		0.0288236	-0.00816036	0.0204395	0.00148347	-0.0201597
0.00456877	-0.0093204	0.000930599	0.00177839	-0.00487518		0.00180632	-0.00887348	0.0052996	0.00119841	-0.00634868
0.0021851	0.00323516	-0.00996364	-0.0050723	0.00729324		-0.00524028	0.00379236	-0.0156638	-0.000511291	0.0153005
0.00387431	0.00103376	0.00419549	-0.000154086	0.0025346		-0.00135494	-0.0050003	-0.00399074	0.0114402	0.0103899
-0.0146412	0.00560093	0.0146896	0.0347626	0.00623173		-0.00908298	0.0101591	0.030306	0.00631618	0.00894538
0.0346954	0.0167657	0.050249	0.0207302	0.00863643		0.0238781	0.0279512	0.00124599	0.0579638	0.0269855
-0.000853549	0.00443892	0.0170002	-0.0104835	-0.00706682		-0.0149158	0.0104573	0.00246841	-0.00605465	0.0110799

## Sheet: Fig. S6
-0.275186	0.00263042
-0.684942	0.000929528
-0.143912	0.00802255
0.34425	-0.00650176
-0.250005	0.00530315
0.04825	0.0045376
-0.209859	0.00306233
-0.114887	0.00128523
-0.375344	0.000872005
0.0107775	-0.00164579
-0.486808	0.0054016
-0.165325	0.00119631
-0.354117	0.00248738
-0.473844	0.0107761
0.167543	0.00597613
0.110136	-0.00201456
-0.280409	0.00337275
-0.323596	0.0074867
0.142878	0.00467134
0.17505	-0.00187741
-0.222888	0.0103452
-0.0886094	-0.00334462
-0.695186	0.00774435
-0.154991	0.00197356
-0.402472	-0.00102028
-0.397471	0.00490953
-0.22996	0.00525413
-0.101657	0.00948941
-0.16964	0.00650734
-0.345817	0.00393328
-0.363374	-0.000167046
0.0621536	-0.000257715
-0.119889	0.00147292
